# Supplementary material for: The Effect of Photoisomerization on the Antioxidant Properties of Sinapic Acid and Methyl Sinapate in Different Solvents: A DFT/TD-DFT Study
Source: Antioxidants (Basel). 2025 May 25;14(6):633. doi: 10.3390/antiox14060633 (PMC12189039; doi:10.3390/antiox14060633)
Supplement: Supplementary file 1 [file antioxidants-14-00633-s001.zip]

Archive with 1 entries (1 files):
- antioxidants-3610457-supplementary.pdf
